# Supplementary material for: Genomic insights into the circulation of pandemic fluoroquinolone-resistant extra-intestinal pathogenic Escherichia coli ST1193 in Vietnam
Source: Microb Genom. 2021 Dec 14;7(12):000733. doi: 10.1099/mgen.0.000733 (PMC8767341; doi:10.1099/mgen.0.000733)
Supplement: Supplementary material 1 [file mgen-7-0733-s001.xlsx]

## Sheet: Sheet1
Table S1:
Sample	Study	Year	Sample Type	MLST-ST	Serotype	fliC	wzx	wzy	AMPH_Ecoli_Bla	Aac3-IIa_AGly	AadA4-5_AGly	AmpC2_Ecoli_Bla	CMY_Bla	CTX-M-1_Bla	CTX-M-9_Bla	CatBx_Phe	DfrA7_Tmt	ErmB_MLS	MphA_MLS	MrdA_Bla	OXA-1_Bla	QnrB_Flq	StrA_AGly	StrB_AGly	SulII_Sul	SulI_Sul	TEM-1D_Bla	TetA_Tet	TetB_Tet	Col	Col156	ColBS512	ColMG828	FIA	FIBAP001918_1	FII_1	Q1	X1TaxC	X1_1	Resistant mechanism	CAZ	CIP	CRO	FEP	IPM	MEM	SXT
ERR3317694	14EN	2015	Rectal Swab	1193	H5:O75	H5	-	O75	AMPH	Aac3-Iid	AadA5	AmpC2	-	-	-	-	DfrA17	-	MphA	MrdA	-	-	StrA	StrB	SulII	SulI	TEM-206	TetA	-	-	Col156_1_NC_009781	ColBS512_1_NC_010656	-	FIA_1_AP001918	FIBAP001918_1_AP001918	-	-	-	-	ESBL	R	R	R	R	S	S	R
ERR2632224	14EN	2016	Rectal Swab	1193	H5:O75	H5	O75	-	AMPH	-	AadA5	AmpC2	-	-	CTX-M-27	-	DfrA17	-	MphA	MrdA	-	-	StrA	StrB	SulII	SulI	-	TetA	-	-	Col156_1_NC_009781	ColBS512_1_NC_010656	-	FIA_1_AP001918	FIBAP001918_1_AP001918	-	-	-	-	ESBL	R	R	R	R	S	S	R
ERR2632227	14EN	2016	Rectal Swab	1193	H5:O75	H5	-	O75	AMPH	Aac3-Iid	AadA5	AmpC2	-	CTX-M-55	-	-	DfrA17	-	MphA	MrdA	-	-	-	-	-	SulI	TEM-206	-	-	-	Col156_1_NC_009781	ColBS512_1_NC_010656	ColMG828_1_NC_008486	FIA_1_AP001918	FIBAP001918_1_AP001918	-	-	-	-	ESBL	R	R	R	R	S	S	R
ERR4342171	19EN	2017	Blood	1193	H5:O-	H5	-	-	AMPH	Aac3-Iid	-	AmpC2	-	CTX-M-15	-	CatB4	DfrA17	-	MphA	MrdA	OXA-1	QnrB4	StrA	StrB	SulII	SulI	TEM-198	TetA	-	Col-plasmid_1_J01566__22	Col156_1_NC_009781		-	FIA_1_AP001918	FIBAP001918_1_AP001918	-	-	-	-	ESBL	R	R	R	R	I	S	R
ERR4342174	19EN	2017	Blood	1193	H5:O18	H5	O18	-	AMPH	Aac3-Iid	-	AmpC2	-	-	-	-	-	-	-	MrdA	-	-	StrA	StrB	-	-	TEM-198	TetA	-	Col-plasmid_3_M12575_ColD_24	Col156_1_NC_009781		ColMG828_1_NC_008486	FIA_1_AP001918	FIBAP001918_1_AP001918	-	-	-	-	-	S	R	S	S	S	S	S
ERR4342177	19EN	2017	Blood	1193	H5:O-	H5	-	-	AMPH	-	-	AmpC2	-	-	CTX-M-27	-	-	-	-	MrdA	-	-	StrA	StrB	SulII	-	-	TetA	-	-	-		-	FIA_1_AP001918	FIBAP001918_1_AP001918	-	-	-	-	ESBL	I	R	R	I	S	S	S
ERR4342179	19EN	2017	Blood	1193	H5:O-	H5	-	-	AMPH	Aac3-Iid	AadA5	AmpC2	-	CTX-M-15	-	CatB4	DfrA17	ErmB	MphA	MrdA	OXA-1	-	-	-	-	SulI	-	-	-	Col-plasmid_3_M12575_ColD_24	Col156_1_NC_009781		-	FIA_1_AP001918	FIBAP001918_1_AP001918	-	-	-	-	ESBL	R	R	R	R	S	S	R
ERR4342184	19EN	2018	Blood	1193	H5:O-	H5	-	-	AMPH	Aac3-Iid	AadA5	AmpC2	-	CTX-M-55	-	-	DfrA17	ErmB	MphA	MrdA	-	-	-	-	-	SulI	TEM-198	-	-	-	Col156_1_NC_009781		-	FIA_1_AP001918	FIBAP001918_1_AP001918	-	-	-	-	ESBL	R	R	R	R	R	S	R
ERR4342185	19EN	2018	Blood	1193	H5:O-	H5	-	-	AMPH	Aac3-Iid	AadA5	AmpC2	-	CTX-M-55	-	-	DfrA17	ErmB	MphA	MrdA	-	-	-	-	-	SulI	TEM-198	-	-	-	Col156_1_NC_009781		-	FIA_1_AP001918	FIBAP001918_1_AP001918	-	-	-	-	ESBL	R	R	R	R	S	S	R
ERR4342186	19EN	2018	Blood	1193	H5:O75	H5	O75	O75	AMPH	Aac3-Iid	AadA5	AmpC2	-	CTX-M-55	-	-	DfrA17	ErmB	MphA	MrdA	-	-	-	-	-	SulI	TEM-198	-	-	-	Col156_1_NC_009781		-	FIA_1_AP001918	FIBAP001918_1_AP001918	-	-	-	-	ESBL	R	R	R	R	S	S	R
ERR4342189	19EN	2018	Blood	1193	H5:O-	H5	-	-	AMPH	Aac3-Iid	AadA5	AmpC2	-	CTX-M-55	-	-	DfrA17	-	MphA	MrdA	-	-	-	-	-	SulI	TEM-206	-	-	Col-plasmid_5_AP010956_pO26-3	Col156_1_NC_009781		ColMG828_1_NC_008486	FIA_1_AP001918	FIBAP001918_1_AP001918	-	-	X1TaxC_1_JQ269336_227	-	ESBL	R	R	R	R	S	S	R
ERR1822256	15EN	2012	Blood	1193	H5:O75	H5	O25	O75	AMPH	-	-	AmpC2	CMY-42	-	-	CatB4	-	-	-	MrdA	-	QnrB4_32	-	-	-	-	TEM-198	-	-	-	Col156_1_NC_009781	ColBS512_1_NC_010656	-	FIA_1_AP001918	FIBAP001918_1_AP001918	-	-	-	-	BLAC	R	R	R	S	S	S	S
ERR1822289	15EN	2013	Blood	1193	H5:O75	H5	O75	O75	AMPH	-	AadA5	AmpC2	-	-	CTX-M-27	-	DfrA17	-	MphA	MrdA	-	-	StrA	StrB	SulII	SulI	-	TetA	-	-	Col156_1_NC_009781	ColBS512_1_NC_010656	-	FIA_1_AP001918	FIBAP001918_1_AP001918	-	-	-	-	ESBL	R	R	R	R	S	S	R
ERR1822291	15EN	2012	Blood	1193	H5:O75	H5	O75	O75	AMPH	-	AadA5	AmpC2	-	-	CTX-M-27	-	DfrA17	-	MphA	MrdA	-	-	StrA	StrB	SulII	SulI	TEM-207	TetA	-	-	-	ColBS512_1_NC_010656	-	FIA_1_AP001918	FIBAP001918_1_AP001918	-	-	-	X1_1_EU370913	ESBL	R	R	R	R	S	S	R
ERR1822329	15EN	2012	Blood	1193	H5:O75	H5	O75	O75	AMPH	-	-	AmpC2	-	-	-	-	DfrA17	-	-	MrdA	-	-	StrA	StrB	SulII	-	TEM-217	-	TetB	Col-plasmid_4_AE017046_pPCP1_25	Col156_1_NC_009781	ColBS512_1_NC_010656	-	FIA_1_AP001918	FIBAP001918_1_AP001918	-	Q1_1_HE654726	-	-	-	S	R	S	S	S	S	R
ERR1822343	15EN	2011	Blood	1193	H5:O75	H5	O75	O75	AMPH	Aac3-Iid	AadA5	AmpC2	-	-	-	-	DfrA17	-	MphA	MrdA	-	-	StrA	StrB	SulII	SulI	TEM-30	TetA	-	-	-	ColBS512_1_NC_010656	-	FIA_1_AP001918	FIBAP001918_1_AP001918	-	-	-	-	-	S	R	S	S	S	S	R
ERR1822373	15EN	2014	Blood	1193	H5:O75	H5	O75	O75	AMPH	Aac3-Iid	AadA5	AmpC2	-	-	-	-	DfrA17	-	MphA	MrdA	-	-	StrA	StrB	SulII	SulI	TEM-192	TetA	-	-	-	-	-	FIA_1_AP001918	FIBAP001918_1_AP001918	-	-	-	-	-	S	R	S	S	S	S	R
ERR1822435	15EN	2012	Blood	1193	H5:O75	H5	O75	O75	AMPH	-	AadA5	AmpC2	-	-	CTX-M-27	-	DfrA17	-	MphA	MrdA	-	-	StrA	StrB	SulII	SulI	-	TetA	-	-	Col156_1_NC_009781	ColBS512_1_NC_010656	-	FIA_1_AP001918	FIBAP001918_1_AP001918	FII29_1_pUTI89_CP003035_15	-	-	-	ESBL	R	R	R	R	S	S	R
ERR1822475	15EN	2012	Blood	1193	H5:O75	H5	O75	O75	AMPH	Aac3-Iid	AadA5	AmpC2	-	-	-	-	DfrA17	-	MphA	MrdA	-	-	StrA	StrB	SulII	SulI	TEM-33	TetA	-	-	Col156_1_NC_009781	ColBS512_1_NC_010656	-	FIA_1_AP001918	FIBAP001918_1_AP001918	-	-	-	-	-	S	R	S		S	S	R
ERR1822491	15EN	2013	Blood	1193	H5:O75	H5	O75	O75	AMPH	-	AadA5	AmpC2	-	-	CTX-M-27	-	DfrA17	-	MphA	MrdA	-	-	-	-	-	SulI	TEM-192	-	-	Col-plasmid_1_J01566__22	-	-	ColMG828_1_NC_008486	FIA_1_AP001918	FIBAP001918_1_AP001918	FII_1_AY458016	-	-	-	ESBL	R	R	R	R	S	S	R
ERR1822495	15EN	2012	Blood	1193	H5:O75	H5	O75	O75	AMPH	Aac3-Iid	AadA5	AmpC2	-	-	-	-	DfrA17	-	MphA	MrdA	-	-	StrA	StrB	SulII	SulI	TEM-33	TetA	-	Col-plasmid_4_AE017046_pPCP1_25	-	ColBS512_1_NC_010656	-	FIA_1_AP001918	FIBAP001918_1_AP001918	-	-	-	-	-	S	R	S	S	S	S	R
ERR1822496	15EN	2012	Blood	1193	H5:O75	H5	O75	O75	AMPH	Aac3-Iid	AadA5	AmpC2	-	CTX-M-15	-	-	DfrA17	-	MphA	MrdA	-	-	StrA	StrB	SulII	SulI	TEM-33	TetA	-	Col-plasmid_2_AY929248_ColK_23	-	ColBS512_1_NC_010656	ColMG828_1_NC_008486	FIA_1_AP001918	-	-	-	-	-	ESBL	R	R	R	R	S	S	R
ERR1822503	15EN	2013	Blood	1193	H5:O75	H5	O75	O75	AMPH	Aac3-Iid	AadA5	AmpC2	-	-	-	-	DfrA17	-	MphA	MrdA	-	-	StrA	StrB	SulII	SulI	TEM-192	TetA	-	-	-	-	-	-	-	-	-	-	-	-	S	R	S	S	S	S	R
ERR1822535	15EN	2011	Blood	1193	H5:O75	H5	O75	O75	AMPH	Aac3-Iid	-	AmpC2	-	-	-	-	-	-	-	MrdA	-	-	-	-	-	-	TEM-33	-	-	-	-	ColBS512_1_NC_010656	-	FIA_1_AP001918	FIBAP001918_1_AP001918	-	-	-	-	-	S	R	S	S	S	S	S
ERR1822565	15EN	2013	Blood	1193	H5:O75	H5	O75	O75	AMPH	Aac3-Iid	AadA5	AmpC2	-	-	-	-	DfrA17	-	MphA	MrdA	-	-	StrA	StrB	SulII	SulI	TEM-30	TetA	-	-	-	ColBS512_1_NC_010656	ColMG828_1_NC_008486	FIA_1_AP001918	FIBAP001918_1_AP001918	-	-	X1TaxC_1_JQ269336_227	X1_2_EF536825_H22_86	-	S	R	S	S	S	S	R
ERR1822566	15EN	2012	Blood	1193	H5:O75	H5	O75	O75	AMPH	Aac3-Iid	AadA5	AmpC2	-	-	-	-	DfrA17	-	MphA	MrdA	-	-	StrA	StrB	SulII	SulI	TEM-207	TetA	-	-	-	-	-	FIA_1_AP001918	FIBAP001918_1_AP001918	-	-	-	-	-	S	R	S	S	S	S	R
ERR1822573	15EN	2013	Blood	1193	H5:O75	H5	O75	O75	AMPH	-	AadA5	AmpC2	-	-	CTX-M-27	-	DfrA17	-	MphA	MrdA	-	-	StrA	StrB	SulII	SulI	-	TetA	-	-	-	ColBS512_1_NC_010656	-	FIA_1_AP001918	FIBAP001918_1_AP001918	-	-	-	-	ESBL	R	R	R	R	S	S	R
ERR1822591	15EN	2011	Blood	1193	H5:O75	H5	O75	O75	AMPH	-	-	AmpC2	-	-	-	-	DfrA17	-	MphA	MrdA	-	-	StrA	StrB	SulII	-	TEM-191	-	TetB	-	Col156_1_NC_009781	-	-	FIA_1_AP001918	FIBAP001918_1_AP001918	-	Q1_1_HE654726	-	-	-	S	R	S	S	S	S	R
ERR1822604	15EN	2013	Blood	1193	H5:O75	H5	O75	O75	AMPH	-	-	AmpC2	-	-	CTX-M-27	-	-	ErmB	MphA	MrdA	-	-	-	-	-	-	-	-	-	Col-plasmid_1_J01566__22	Col156_1_NC_009781	-	ColMG828_1_NC_008486	FIA_1_AP001918	FIBAP001918_1_AP001918	-	-	-	-	ESBL	R	R	R	R	S	S	S
ERR1822626	15EN	2013	Blood	1193	H5:O75	H5	O75	O75	AMPH	-	AadA5	AmpC2	-	-	CTX-M-27	-	DfrA17	ErmB	MphA	MrdA	-	-	StrA	StrB	SulII	SulI	-	TetA	-	-	-	ColBS512_1_NC_010656	-	FIA_1_AP001918	FIBAP001918_1_AP001918	-	-	-	-	ESBL	R	R	R	R	S	S	R
ERR1852594	15EN	2014	Blood	1193	H5:O75	H5	O75	O75	AMPH	Aac3-Iid	AadA5	AmpC2	-	-	-	-	DfrA17	-	MphA	MrdA	-	-	StrA	StrB	SulII	SulI	TEM-206	TetA	-	-	Col156_1_NC_009781	ColBS512_1_NC_010656	-	FIA_1_AP001918	FIBAP001918_1_AP001918	-	-	-	-	-	S	R	S	S	S	S	R
ERR1852595	15EN	2014	Blood	1193	H5:O75	H5	O75	O75	AMPH	-	AadA5	AmpC2	-	-	CTX-M-27	-	DfrA17	ErmB	MphA	MrdA	-	-	StrA	StrB	SulII	SulI	-	TetA	-	-	Col156_1_NC_009781	ColBS512_1_NC_010656	-	FIA_1_AP001918	FIBAP001918_1_AP001918	-	-	-	-	ESBL	R	R	R	R	S	S	R
ERR1852596	15EN	2014	Blood	1193	H5:O75	H5	O75	O75	AMPH	-	AadA5	AmpC2	-	-	CTX-M-27	-	DfrA17	ErmB	MphA	MrdA	-	-	StrA	StrB	SulII	SulI	-	TetA	-	-	Col156_1_NC_009781	ColBS512_1_NC_010656	-	FIA_1_AP001918	FIBAP001918_1_AP001918	-	-	-	-	ESBL	R	R	R	R	S	S	R
ERR1852605	15EN	2014	Blood	1193	H5:O75	H5	O75	O75	AMPH	-	-	AmpC2	-	-	CTX-M-27	-	-	-	-	MrdA	-	-	-	-	-	-	-	-	-	Col-plasmid_1_J01566__22	Col156_1_NC_009781	ColBS512_1_NC_010656	ColMG828_1_NC_008486	FIA_1_AP001918	FIBAP001918_1_AP001918	-	-	-	-	ESBL	R	R	R	R	S	S	S
ERR1852607	15EN	2013	Blood	1193	H5:O75	H5	O75	O75	AMPH	-	-	AmpC2	-	-	-	-	DfrA17	-	MphA	MrdA	-	-	StrA	StrB	SulII	-	TEM-207	-	TetB	-	-	ColBS512_1_NC_010656	-	FIA_1_AP001918	FIBAP001918_1_AP001918	-	Q1_1_HE654726	-	-	-	S	R	S	S	S	S	R
ERR1852622	15EN	2014	Blood	1193	H5:O75	H5	O75	O75	AMPH	-	-	AmpC2	-	-	CTX-M-27	-	-	ErmB	MphA	MrdA	-	-	-	-	-	-	-	-	-	Col-plasmid_1_J01566__22	Col156_1_NC_009781	ColBS512_1_NC_010656	ColMG828_1_NC_008486	FIA_1_AP001918	FIBAP001918_1_AP001918	-	-	-	-	ESBL	R	R	R	R	S	S	S
ERR1852624	15EN	2014	Blood	1193	H5:O75	H5	O75	O75	AMPH	-	AadA5	AmpC2	-	-	CTX-M-27	-	DfrA17	ErmB	MphA	MrdA	-	-	-	-	-	SulI	-	-	-	-	Col156_1_NC_009781	ColBS512_1_NC_010656	-	FIA_1_AP001918	FIBAP001918_1_AP001918	-	-	-	-	ESBL	R	R	R	R	S	S	R
ERR1852650	15EN	2014	Blood	1193	H5:O75	H5	O75	O75	AMPH	-	AadA5	AmpC2	-	-	CTX-M-27	-	DfrA17	ErmB	MphA	MrdA	-	-	StrA	StrB	SulII	SulI	-	TetA	-	-	Col156_1_NC_009781	ColBS512_1_NC_010656	-	FIA_1_AP001918	FIBAP001918_1_AP001918	-	-	-	-	ESBL	R	R	R	R	S	S	R
ERR1852659	15EN	2014	Blood	1193	H5:O75	H5	O75	O75	AMPH	-	AadA5	AmpC2	-	-	CTX-M-27	-	DfrA17	ErmB	MphA	MrdA	-	-	StrA	StrB	SulII	SulI	-	TetA	-	-	-	ColBS512_1_NC_010656	-	FIA_1_AP001918	FIBAP001918_1_AP001918	-	-	-	-	ESBL	R	R	R	R	S	S	R
ERR1852666	15EN	2014	Blood	1193	H5:O75	H5	O75	-	AMPH	Aac3-Iid	AadA5	AmpC2	-	-	CTX-M-27	-	DfrA17	-	MphA	MrdA	-	-	StrA	-	SulII	SulI	TEM-30	-	-	-	-	ColBS512_1_NC_010656	-	FIA_1_AP001918	FIBAP001918_1_AP001918	-	-	-	-	ESBL	R	S	R	R	S	S	R
ERR1852697	15EN	2014	Blood	1193	H5:O75	H5	O75	O75	AMPH	-	AadA5	AmpC2	-	-	CTX-M-27	-	DfrA17	ErmB	MphA	MrdA	-	-	StrA	StrB	SulII	SulI	-	TetA	-	-	Col156_1_NC_009781	ColBS512_1_NC_010656	ColMG828_1_NC_008486	FIA_1_AP001918	FIBAP001918_1_AP001918	-	-	-	-	ESBL	R	R	R	R	S	S	S
ERR1852701	15EN	2014	Blood	1193	H5:O75	H5	O75	O75	AMPH	-	AadA5	AmpC2	-	-	CTX-M-27	-	DfrA17	-	MphA	MrdA	-	-	StrA	StrB	SulII	SulI	-	TetA	-	-	Col156_1_NC_009781	ColBS512_1_NC_010656	-	FIA_1_AP001918	FIBAP001918_1_AP001918	-	-	-	-	ESBL	R	R	R	R	S	S	R
ERR2632206	12EN	2015	Stool	1193	H5:O75	H5	O75	O75	AMPH	-	AadA5	AmpC2	-	-	CTX-M-27	-	DfrA17	ErmB	MphA	MrdA	-	-	StrA	StrB	SulII	SulI	-	TetA	-	-	Col156_1_NC_009781	ColBS512_1_NC_010656	-	FIA_1_AP001918	FIBAP001918_1_AP001918	-	-	-	-	ESBL	R	R	R	R	S	S	R
ERR2632207	12EN	2015	Stool	1193	H5:O75	H5	O75	O75	AMPH	-	AadA5	AmpC2	-	-	CTX-M-27	-	DfrA17	-	MphA	MrdA	-	-	StrA	StrB	SulII	SulI	-	TetA	-	-	Col156_1_NC_009781	ColBS512_1_NC_010656	ColMG828_1_NC_008486	FIA_1_AP001918	FIBAP001918_1_AP001918	-	-	-	-	ESBL	R	R	R	R	S	S	R
ERR2632233	14EN	2014	Rectal Swab	1193	H5:O75	H5	O75	O75	AMPH	-	AadA5	AmpC2	-	-	CTX-M-27	-	DfrA17	-	MphA	MrdA	-	-	StrA	StrB	SulII	SulI	-	TetA	-	-	Col156_1_NC_009781	ColBS512_1_NC_010656	-	FIA_1_AP001918	FIBAP001918_1_AP001918	-	-	-	-	ESBL	R	R	R	R	S	S	R
ERR2632234	14EN	2014	Rectal Swab	1193	H5:O75	H5	O75	O75	AMPH	-	AadA5	AmpC2	-	-	CTX-M-27	-	DfrA17	ErmB	MphA	MrdA	-	-	StrA	StrB	SulII	SulI	-	TetA	-	-	-	ColBS512_1_NC_010656	-	FIA_1_AP001918	FIBAP001918_1_AP001918	-	-	-	-	ESBL	R	R	R	R	S	S	R
