# Supplementary material for: Genomic insights into the circulation of pandemic fluoroquinolone-resistant extra-intestinal pathogenic Escherichia coli ST1193 in Vietnam
Source: Microb Genom. 2021 Dec 14;7(12):000733. doi: 10.1099/mgen.0.000733 (PMC8767341; doi:10.1099/mgen.0.000733)
Supplement: Supplementary material 2 [file mgen-7-0733-s002.xlsx]

## Sheet: Sheet1
Table S2:
Sample	Year	Location	Projects	Sample_Type_2	Host	DOI
SRR7758855	2008	Australia	PRJNA487890	rectal swab/stool	human	https://doi.org/10.1128/AAC.01913-18
SRR7758856	2008	Australia	PRJNA487890	rectal swab/stool	human	https://doi.org/10.1128/AAC.01913-18
SRR7758857	2008	Australia	PRJNA487890	rectal swab/stool	human	https://doi.org/10.1128/AAC.01913-18
SRR7758858	2008	Australia	PRJNA487890	rectal swab/stool	human	https://doi.org/10.1128/AAC.01913-18
SRR7758859	2008	Australia	PRJNA487890	rectal swab/stool	human	https://doi.org/10.1128/AAC.01913-18
SRR7758860	2008	Australia	PRJNA487890	rectal swab/stool	human	https://doi.org/10.1128/AAC.01913-18
SRR7758861	2008	Australia	PRJNA487890	rectal swab/stool	human	https://doi.org/10.1128/AAC.01913-18
SRR7758862	2008	Australia	PRJNA487890	rectal swab/stool	human	https://doi.org/10.1128/AAC.01913-18
SRR7758863	2008	Australia	PRJNA487890	rectal swab/stool	human	https://doi.org/10.1128/AAC.01913-18
SRR7758864	2008	Australia	PRJNA487890	rectal swab/stool	human	https://doi.org/10.1128/AAC.01913-18
SRR7758875	2008	Australia	PRJNA487890	rectal swab/stool	human	https://doi.org/10.1128/AAC.01913-18
SRR7758876	2008	Australia	PRJNA487890	rectal swab/stool	human	https://doi.org/10.1128/AAC.01913-18
SRR7758879	2008	Australia	PRJNA487890	rectal swab/stool	human	https://doi.org/10.1128/AAC.01913-18
SRR7758880	2008	Australia	PRJNA487890	rectal swab/stool	human	https://doi.org/10.1128/AAC.01913-18
SRR7758883	2008	Australia	PRJNA487890	rectal swab/stool	human	https://doi.org/10.1128/AAC.01913-18
SRR7758886	2008	Australia	PRJNA487890	rectal swab/stool	human	https://doi.org/10.1128/AAC.01913-18
SRR7758960	2008	Australia	PRJNA487890	rectal swab/stool	human	https://doi.org/10.1128/AAC.01913-18
SRR7758961	2008	Australia	PRJNA487890	rectal swab/stool	human	https://doi.org/10.1128/AAC.01913-18
SRR7758962	2008	Australia	PRJNA487890	rectal swab/stool	human	https://doi.org/10.1128/AAC.01913-18
SRR7758963	2008	Australia	PRJNA487890	rectal swab/stool	human	https://doi.org/10.1128/AAC.01913-18
SRR7758966	2008	Australia	PRJNA487890	rectal swab/stool	human	https://doi.org/10.1128/AAC.01913-18
SRR7758967	2008	Australia	PRJNA487890	rectal swab/stool	human	https://doi.org/10.1128/AAC.01913-18
SRR7758968	2008	Australia	PRJNA487890	rectal swab/stool	human	https://doi.org/10.1128/AAC.01913-18
SRR7758969	2008	Australia	PRJNA487890	rectal swab/stool	human	https://doi.org/10.1128/AAC.01913-18
SRR1314265	2009	United States	PRJNA248737	blood	human	https://doi.org/10.1101/gr.180190.114
SRR647280	2010	United States	PRJNA163451	urine	human
SRR3050945	2010	United Kingdom	PRJNA306133	blood	human	https://doi.org/10.1038/nmicrobiol.2016.41
SRR8871606	2010	United States	PRJNA530580	blood	human	https://doi.org/10.1093/cid/ciy523
SRR1314366	2011	United States	PRJNA248737	urine	human	https://doi.org/10.1101/gr.180190.114
SRR1314453	2011	United States	PRJNA248737	urine	human	https://doi.org/10.1101/gr.180190.114
SRR7758866	2011	United States	PRJNA487890	wound	human	https://doi.org/10.1128/AAC.01913-18
SRR8533560	2012	Canada	PRJNA521038	blood	human	https://doi.org/10.1128/JCM.01780-18
SRR8533712	2012	Canada	PRJNA521038	blood	human	https://doi.org/10.1128/JCM.01780-18
SRR8533771	2012	Canada	PRJNA521038	blood	human	https://doi.org/10.1128/JCM.01780-18
SRR8533782	2012	Canada	PRJNA521038	blood	human	https://doi.org/10.1128/JCM.01780-18
SRR8533846	2012	Canada	PRJNA521038	blood	human	https://doi.org/10.1128/JCM.01780-18
ERR435305	2012	United Kingdom	PRJEB4681	blood	human	https://doi.org/10.1186/s13073-017-0457-6
SRR6505372	2012	Singapore	PRJNA431029	blood	human	https://doi.org/10.1038/s41598-018-31081-6
SRR1314486	2012	United States	PRJNA248737	urine	human	https://doi.org/10.1101/gr.180190.114
SRR6111836	2012	United States	PRJNA407956	food	food/meat	https://doi.org/10.1128/mBio.00470-18
SRR6111862	2012	United States	PRJNA407956	food	food/meat	https://doi.org/10.1128/mBio.00470-18
SRR6111923	2012	United States	PRJNA407956	food	food/meat	https://doi.org/10.1128/mBio.00470-18
SRR7758865	2012	United States	PRJNA487890	urine	human	https://doi.org/10.1128/AAC.01913-18
SRR7758867	2012	United States	PRJNA487890	wound	human	https://doi.org/10.1128/AAC.01913-18
SRR8871729	2012	United States	PRJNA530580	urine	human	https://doi.org/10.1093/cid/ciy523
SRR8533758	2013	Canada	PRJNA521038	blood	human	https://doi.org/10.1128/JCM.01780-18
SRR8533762	2013	Canada	PRJNA521038	blood	human	https://doi.org/10.1128/JCM.01780-18
SRR8533818	2013	Canada	PRJNA521038	blood	human	https://doi.org/10.1128/JCM.01780-18
SRR8533899	2013	Canada	PRJNA521038	blood	human	https://doi.org/10.1128/JCM.01780-18
SRR1180810	2013	United States	PRJNA234160	urine	human
SRR1181063	2013	United States	PRJNA234161	urine	human
SRR6505373	2013	Singapore	PRJNA431029	blood	human	https://doi.org/10.1038/s41598-018-31081-6
SRR6505374	2013	Singapore	PRJNA431029	blood	human	https://doi.org/10.1038/s41598-018-31081-6
SRR6505375	2013	Singapore	PRJNA431029	blood	human	https://doi.org/10.1038/s41598-018-31081-6
SRR3290094	2013	United States	PRJNA290784	blood	human	https://doi.org/10.1186/s12866-017-0984-8
SRR3290106	2013	United States	PRJNA290784	blood	human	https://doi.org/10.1186/s12866-017-0984-8
SRR7758868	2013	United States	PRJNA487890	urine	human	https://doi.org/10.1128/AAC.01913-18
SRR7758869	2013	United States	PRJNA487890	wound	human	https://doi.org/10.1128/AAC.01913-18
SRR7758877	2013	United States	PRJNA487890	urine	human	https://doi.org/10.1128/AAC.01913-18
SRR7758884	2013	United States	PRJNA487890	fluid	human	https://doi.org/10.1128/AAC.01913-18
SRR7758885	2013	United States	PRJNA487890	urine	human	https://doi.org/10.1128/AAC.01913-18
SRR7758933	2017	United States	PRJNA487890	rectal swab/stool	human	https://doi.org/10.1128/AAC.01913-18
SRR7758934	2017	United States	PRJNA487890	rectal swab/stool	human	https://doi.org/10.1128/AAC.01913-18
SRR7758935	2017	United States	PRJNA487890	rectal swab/stool	human	https://doi.org/10.1128/AAC.01913-18
SRR7758936	2017	United States	PRJNA487890	rectal swab/stool	human	https://doi.org/10.1128/AAC.01913-18
SRR7758938	2018	United States	PRJNA487890	rectal swab/stool	human	https://doi.org/10.1128/AAC.01913-18
SRR7758939	2016	United States	PRJNA487890	urine	human	https://doi.org/10.1128/AAC.01913-18
SRR7758940	2016	United States	PRJNA487890	urine	human	https://doi.org/10.1128/AAC.01913-18
SRR7879937	2013	United States	PRJNA448593	urine	human
SRR8871810	2013	United States	PRJNA530580	urine	human	https://doi.org/10.1093/cid/ciy523
SRR8871812	2013	United States	PRJNA530580	urine	human	https://doi.org/10.1093/cid/ciy523
SRR8871879	2013	United States	PRJNA530580	urine	human	https://doi.org/10.1093/cid/ciy523
ERR1543482	2013	United Kingdom	PRJEB12513	blood	human	https://doi.org/10.1099/mgen.0.000190
ERR1543483	2013	United Kingdom	PRJEB12513	blood	human	https://doi.org/10.1099/mgen.0.000190
SRR7828705	2014	Australia	PRJNA398288	blood	human	https://doi.org/10.3390/ijerph18030937
SRR8533639	2014	Canada	PRJNA521038	blood	human	https://doi.org/10.1128/JCM.01780-18
SRR8533642	2014	Canada	PRJNA521038	blood	human	https://doi.org/10.1128/JCM.01780-18
SRR8533745	2014	Canada	PRJNA521038	blood	human	https://doi.org/10.1128/JCM.01780-18
SRR8533825	2014	Canada	PRJNA521038	blood	human	https://doi.org/10.1128/JCM.01780-18
SRR3346363	2014	United States	PRJNA316969	urine	human	https://doi.org/10.1093/ve/veaa030
ERR3140356	2014	Norway	PRJEB31090	urine	human	https://doi.org/10.1111/apm.13013
ERR3140363	2014	Norway	PRJEB31090	urine	human	https://doi.org/10.1111/apm.13013
ERR972137	2014	United Kingdom	PRJEB8768	wastewater	water	https://doi.org/10.1099/mgen.0.000267
ERR985136	2014	United Kingdom	PRJEB8768	wastewater	water	https://doi.org/10.1099/mgen.0.000267
ERR998820	2014	United Kingdom	PRJEB8768	wastewater	water	https://doi.org/10.1099/mgen.0.000267
SRR5936468	2014	Singapore	PRJNA398288	blood	human	https://doi.org/10.3390/ijerph18030937
ERR2935428	2014	Switzerland	PRJEB29576	Tracheal/bronchial sekretion	human	https://doi.org/10.1016/j.ebiom.2019.07.020
ERR2935468	2014	Switzerland	PRJEB29576	urine	human	https://doi.org/10.1016/j.ebiom.2019.07.020
ERR2935490	2014	Switzerland	PRJEB29576	urine	human	https://doi.org/10.1016/j.ebiom.2019.07.020
ERR2935559	2014	Switzerland	PRJEB29576	urine	human	https://doi.org/10.1016/j.ebiom.2019.07.020
ERR2935570	2014	Switzerland	PRJEB29576	urine	human	https://doi.org/10.1016/j.ebiom.2019.07.020
ERR2935579	2014	Switzerland	PRJEB29576	urine	human	https://doi.org/10.1016/j.ebiom.2019.07.020
ERR2935610	2014	Switzerland	PRJEB29576	wound swab	human	https://doi.org/10.1016/j.ebiom.2019.07.020
ERR2935655	2014	Switzerland	PRJEB29576	urine	human	https://doi.org/10.1016/j.ebiom.2019.07.020
ERR2935700	2014	Switzerland	PRJEB29576	tissue	human	https://doi.org/10.1016/j.ebiom.2019.07.020
ERR2935742	2014	Switzerland	PRJEB29576	urine	human	https://doi.org/10.1016/j.ebiom.2019.07.020
ERR2935752	2014	Switzerland	PRJEB29576	Ingunal swab	human	https://doi.org/10.1016/j.ebiom.2019.07.020
SRR4017888	2014	United States	PRJNA288601	urine	human	https://doi.org/10.1016/j.chom.2019.10.022
SRR7758873	2014	United States	PRJNA487890	rectal swab/stool	human	https://doi.org/10.1128/AAC.01913-18
SRR7758919	2014	United States	PRJNA487890	urine	human	https://doi.org/10.1128/AAC.01913-18
SRR7758920	2014	United States	PRJNA487890	urine	human	https://doi.org/10.1128/AAC.01913-18
SRR7758922	2014	United States	PRJNA487890	urine	human	https://doi.org/10.1128/AAC.01913-18
SRR7758941	2015	United States	PRJNA487890	urine	human	https://doi.org/10.1128/AAC.01913-18
SRR7758942	2016	United States	PRJNA487890	urine	human	https://doi.org/10.1128/AAC.01913-18
SRR7879956	2014	United States	PRJNA448593	urine	human
SRR5936478	2015	Singapore	PRJNA398288	blood	human	https://doi.org/10.3390/ijerph18030937
SRR7828765	2015	Singapore	PRJNA398288	blood	human	https://doi.org/10.3390/ijerph18030937
ERR1218629	2015	Thailand	PRJEB11403	blood	human	https://doi.org/10.1186/s13073-017-0397-1
SRR3057131	2015	United States	PRJNA278886	urine	human	https://doi.org/10.1128/AAC.02040-18
SRR3405554	2015	United States	PRJNA218110	rectal swab/stool	human	https://doi.org/10.1128/genomeA.01725-16
SRR7758870	2015	United States	PRJNA487890	rectal swab/stool	human	https://doi.org/10.1128/AAC.01913-18
SRR7758871	2015	United States	PRJNA487890	rectal swab/stool	human	https://doi.org/10.1128/AAC.01913-18
SRR7758887	2015	United States	PRJNA487890	rectal swab/stool	human	https://doi.org/10.1128/AAC.01913-18
SRR7758896	2015	United States	PRJNA487890	rectal swab/stool	human	https://doi.org/10.1128/AAC.01913-18
SRR7758898	2015	United States	PRJNA487890	rectal swab/stool	human	https://doi.org/10.1128/AAC.01913-18
SRR7758921	2015	United States	PRJNA487890	blood	human	https://doi.org/10.1128/AAC.01913-18
SRR7758923	2015	United States	PRJNA487890	urine	human	https://doi.org/10.1128/AAC.01913-18
SRR7758924	2015	United States	PRJNA487890	urine	human	https://doi.org/10.1128/AAC.01913-18
SRR7758925	2015	United States	PRJNA487890	urine	human	https://doi.org/10.1128/AAC.01913-18
SRR7758927	2015	United States	PRJNA487890	urine	human	https://doi.org/10.1128/AAC.01913-18
SRR7758928	2015	United States	PRJNA487890	wound	human	https://doi.org/10.1128/AAC.01913-18
SRR7758944	2016	United States	PRJNA487890	urine	human	https://doi.org/10.1128/AAC.01913-18
SRR7691729	2016	China	PRJNA485654	stone	human
SRR7691730	2016	China	PRJNA485654	stone	human
SRR7691732	2016	China	PRJNA485654	urine	human
SRR7691733	2016	China	PRJNA485654	urine	human
ERR3140412	2016	Norway	PRJEB31090	urine	human	https://doi.org/10.1111/apm.13013
SRR7828731	2016	Singapore	PRJNA398288	blood	human	https://doi.org/10.3390/ijerph18030937
SRR7828732	2016	Singapore	PRJNA398288	blood	human	https://doi.org/10.3390/ijerph18030937
SRR7828785	2016	Singapore	PRJNA398288	blood	human	https://doi.org/10.3390/ijerph18030937
SRR5943516	2016	Thailand	PRJNA389557	urine	human
SRR7758894	2016	United States	PRJNA487890	rectal swab/stool	human	https://doi.org/10.1128/AAC.01913-18
SRR7758897	2016	United States	PRJNA487890	rectal swab/stool	human	https://doi.org/10.1128/AAC.01913-18
SRR7758901	2016	United States	PRJNA487890	urine	human	https://doi.org/10.1128/AAC.01913-18
SRR7758903	2016	United States	PRJNA487890	urine	human	https://doi.org/10.1128/AAC.01913-18
SRR7758904	2016	United States	PRJNA487890	urine	human	https://doi.org/10.1128/AAC.01913-18
SRR7758906	2016	United States	PRJNA487890	urine	human	https://doi.org/10.1128/AAC.01913-18
SRR7758907	2016	United States	PRJNA487890	fluid	human	https://doi.org/10.1128/AAC.01913-18
SRR7758908	2016	United States	PRJNA487890	urine	human	https://doi.org/10.1128/AAC.01913-18
SRR7758945	2016	United States	PRJNA487890	urine	human	https://doi.org/10.1128/AAC.01913-18
SRR7758947	2016	United States	PRJNA487890	urine	human	https://doi.org/10.1128/AAC.01913-18
SRR7758948	2016	United States	PRJNA487890	sputum	human	https://doi.org/10.1128/AAC.01913-18
SRR7758949	2013	United States	PRJNA487890	fluid	human	https://doi.org/10.1128/AAC.01913-18
SRR7758950	2013	United States	PRJNA487890	urine	human	https://doi.org/10.1128/AAC.01913-18
SRR7758951	2013	United States	PRJNA487890	urine	human	https://doi.org/10.1128/AAC.01913-18
SRR7758952	2013	United States	PRJNA487890	wound	human	https://doi.org/10.1128/AAC.01913-18
SRR7724619	2017	Australia	PRJNA486855	rectal swab/stool	human
SRR7724625	2017	Australia	PRJNA486855	rectal swab/stool	bird
SRR7724627	2017	Australia	PRJNA486855	rectal swab/stool	bird
SRR7724662	2017	Australia	PRJNA486855	rectal swab/stool	bird
SRR7724665	2017	Australia	PRJNA486855	rectal swab/stool	bird
SRR7724691	2017	Australia	PRJNA486855	rectal swab/stool	bird
SRR7724698	2017	Australia	PRJNA486855	rectal swab/stool	bird
SRR7724735	2017	Australia	PRJNA486855	rectal swab/stool	bird
SRR7724744	2017	Australia	PRJNA486855	rectal swab/stool	bird
SRR7724753	2017	Australia	PRJNA486855	rectal swab/stool	bird
SRR7724754	2017	Australia	PRJNA486855	rectal swab/stool	bird
SRR7691722	2017	China	PRJNA485654	urine	human
SRR7691725	2017	China	PRJNA485654	urine	human
SRR7691727	2017	China	PRJNA485654	stone	human
SRR7691728	2017	China	PRJNA485654	stone	human
SRR7691735	2017	China	PRJNA485654	urine	human
SRR9615868	2017	France	PRJNA551371	urine	human
SRR9615904	2017	France	PRJNA551371	urine	human
SRR9616040	2017	France	PRJNA551371	urine	human
SRR9616087	2017	France	PRJNA551371	urine	human
SRR9616088	2017	France	PRJNA551371	urine	human
SRR7828711	2017	Singapore	PRJNA398288	blood	human	https://doi.org/10.3390/ijerph18030937
SRR7828763	2017	Singapore	PRJNA398288	blood	human	https://doi.org/10.3390/ijerph18030937
SRR5420065	2017	United States	PRJNA278886	urine	human	https://doi.org/10.1128/AAC.02040-18
SRR5810514	2017	United States	PRJNA278886	urine	human	https://doi.org/10.1128/AAC.02040-18
SRR7521601	2017	United States	PRJNA318589	skin	dog
SRR7758888	2017	United States	PRJNA487890	rectal swab/stool	human	https://doi.org/10.1128/AAC.01913-18
SRR7758889	2017	United States	PRJNA487890	rectal swab/stool	human	https://doi.org/10.1128/AAC.01913-18
SRR7758890	2017	United States	PRJNA487890	rectal swab/stool	human	https://doi.org/10.1128/AAC.01913-18
SRR7758891	2017	United States	PRJNA487890	rectal swab/stool	human	https://doi.org/10.1128/AAC.01913-18
SRR7758893	2017	United States	PRJNA487890	rectal swab/stool	human	https://doi.org/10.1128/AAC.01913-18
SRR7758895	2017	United States	PRJNA487890	rectal swab/stool	human	https://doi.org/10.1128/AAC.01913-18
SRR7758899	2017	United States	PRJNA487890	urine	human	https://doi.org/10.1128/AAC.01913-18
SRR7758900	2017	United States	PRJNA487890	urine	human	https://doi.org/10.1128/AAC.01913-18
SRR7758905	2017	United States	PRJNA487890	urine	human	https://doi.org/10.1128/AAC.01913-18
SRR7758909	2017	United States	PRJNA487890	urine	human	https://doi.org/10.1128/AAC.01913-18
SRR7758910	2017	United States	PRJNA487890	urine	human	https://doi.org/10.1128/AAC.01913-18
SRR7758911	2017	United States	PRJNA487890	urine	human	https://doi.org/10.1128/AAC.01913-18
SRR7758912.1	2017	United States	PRJNA487890	urine	human	https://doi.org/10.1128/AAC.01913-18
SRR7758914	2017	United States	PRJNA487890	fluid	human	https://doi.org/10.1128/AAC.01913-18
SRR7758915	2017	United States	PRJNA487890	urine	human	https://doi.org/10.1128/AAC.01913-18
SRR7758916	2017	United States	PRJNA487890	urine	human	https://doi.org/10.1128/AAC.01913-18
SRR7758917	2017	United States	PRJNA487890	urine	human	https://doi.org/10.1128/AAC.01913-18
SRR7758918	2017	United States	PRJNA487890	urine	human	https://doi.org/10.1128/AAC.01913-18
SRR7758929	2017	United States	PRJNA487890	rectal swab/stool	human	https://doi.org/10.1128/AAC.01913-18
SRR7758930	2017	United States	PRJNA487890	rectal swab/stool	human	https://doi.org/10.1128/AAC.01913-18
SRR7758931	2017	United States	PRJNA487890	rectal swab/stool	human	https://doi.org/10.1128/AAC.01913-18
SRR7758932	2017	United States	PRJNA487890	rectal swab/stool	human	https://doi.org/10.1128/AAC.01913-18
SRR7758954	2013	United States	PRJNA487890	urine	human	https://doi.org/10.1128/AAC.01913-18
SRR7758955	2013	United States	PRJNA487890	fluid	human	https://doi.org/10.1128/AAC.01913-18
SRR7758956	2013	United States	PRJNA487890	urine	human	https://doi.org/10.1128/AAC.01913-18
SRR7758957	2014	United States	PRJNA487890	urine	human	https://doi.org/10.1128/AAC.01913-18
SRR7758958	2014	United States	PRJNA487890	urine	human	https://doi.org/10.1128/AAC.01913-18
SRR8420330	2018	Australia	PRJNA512395	rectal swab/stool	human	https://doi.org/10.1128/JCM.01980-19
SRR7758965	2017	United States	PRJNA487890	sputum	human	https://doi.org/10.1128/AAC.01913-18
SRR8544060	2018	United States	PRJNA318589	surgical incision swab	dog	https://doi.org/10.3390/ijerph18030937
SRR9200077	2018	United States	PRJNA324565	urine	dog
SRR6066447	2019	China	PRJNA408214	patient drainage	human	https://doi.org/10.1038/s41467-018-03205-z
ERR1971377	2014-2015	Denmark	PRJEB20792	blood	human
ERR1971450	2014-2015	Denmark	PRJEB20792	blood	human
ERR1971511	2014-2015	Denmark	PRJEB20792	blood	human
ERR1971595	2014-2015	Denmark	PRJEB20792	blood	human
ERR1971701	2014-2015	Denmark	PRJEB20792	blood	human
ERR1971710	2014-2015	Denmark	PRJEB20792	blood	human
ERR1971817	2014-2015	Denmark	PRJEB20792	blood	human
ERR1045830	2016/ENA	United States	PRJEB8104	urine	human	https://doi.org/10.1128/JB.00738-17
ERR2632224	2017/ENA	Vietnam	PRJEB19657	rectal swab/stool	human
SRR7534318	NA	United States	PRJNA316969	urine	human	https://doi.org/10.1093/ve/veaa030
SRR7534323	NA	United States	PRJNA316969	urine	human	https://doi.org/10.1093/ve/veaa030
SRR7534324	NA	United States	PRJNA316969	urine	human	https://doi.org/10.1093/ve/veaa030
ERR2060049	NA	Vietnam	PRJEB21997	rectal swab/stool	human	https://doi.org/10.1038/s41598-020-71693-5
ERR2060112	NA	Vietnam	PRJEB21997	rectal swab/stool	human	https://doi.org/10.1038/s41598-020-71693-5
ERR2060116	NA	Vietnam	PRJEB21997	rectal swab/stool	human	https://doi.org/10.1038/s41598-020-71693-5
ERR2060128	NA	Vietnam	PRJEB21997	rectal swab/stool	human	https://doi.org/10.1038/s41598-020-71693-5
ERR2060132	NA	Vietnam	PRJEB21997	rectal swab/stool	human	https://doi.org/10.1038/s41598-020-71693-5
